# Supplementary material for: Utility of Gene Panels for the Diagnosis of Inborn Errors of Metabolism in a Metabolic Reference Center
Source: Genes (Basel). 2021 Aug 19;12(8):1262. doi: 10.3390/genes12081262 (PMC8391361; doi:10.3390/genes12081262)
Supplement: Supplementary file 1 [file genes-12-01262-s001.zip]

Archive with 1 entries (1 files):
- genes-1321555-supplementary.pdf
